# Supplementary material for: Response of Hemolytic and Photosynthetic Activity of Chattonella marina Complex Under Variable N:P Stoichiometry
Source: Toxins (Basel). 2026 May 9;18(5):226. doi: 10.3390/toxins18050226 (PMC13211709; doi:10.3390/toxins18050226)
Supplement: Supplementary file 1 [file toxins-18-00226-s001.zip]

Archive with 1 entries (1 files):
- toxins-4286423-supplementary.pdf
